# Supplementary material for: Individual Microparticle Manipulation Using Combined Electroosmosis and Dielectrophoresis through a Si3N4 Film with a Single Micropore
Source: Micromachines (Basel). 2021 Dec 18;12(12):1578. doi: 10.3390/mi12121578 (PMC8708253; doi:10.3390/mi12121578)
Supplement: Supplementary file 1 [file micromachines-12-01578-s001.zip]

Archive with 2 entries (2 files):
- Table S1.pdf
- Video S1.mp4
